# Supplementary material for: The Evolutionary Dynamics of a Novel Miniature Transposable Element in the Wheat Genome
Source: Front Plant Sci. 2020 Jul 31;11:1173. doi: 10.3389/fpls.2020.01173 (PMC7438880; doi:10.3389/fpls.2020.01173)
Supplement: Supplementary file 1 [file DataSheet_1.zip]

Archive with 6 entries (6 files):
- New folder (2)/Data 1.DOCX
- New folder (2)/Data 2.DOCX
- New folder (2)/Sup Figures.DOCX
- New folder (2)/Sup Table S1.XLSX
- New folder (2)/Sup Table S2.XLSX
- New folder (2)/Sup Table S3.XLSX
