# Supplementary material for: The Evolutionary Dynamics of a Novel Miniature Transposable Element in the Wheat Genome
Source: Front Plant Sci. 2020 Jul 31;11:1173. doi: 10.3389/fpls.2020.01173 (PMC7438880; doi:10.3389/fpls.2020.01173)
Supplement: Supplementary file 1 [file DataSheet_1.zip › New folder (2)/Sup Table S1.XLSX]

## Sheet: Mariam
Table S1. location of insertion and target site preference
V1						V2
Mariam insertion ID	Chromosomal location	Insertion source	TSD	Length (bp)		Mariam insertion ID	Chromosomal location	Insertion source	TSD	Length (bp)
A2-MH	2A: 157504317-157504816*	wild emmer	CCAAGAACT	499		A2-1	2A: 130812899-130812610	bread wheat	CAACTAATG	289
A3-1	3A: 657622093-657621788	durum	none	305		A2-2	2A: 708251965-708251674	wild emmer	GTTTCAACC	291
A4-2	4A: 11532890-11533196	bread wheat	TAGAGATTG	306		A3-2	3A: 606057581-606057869	wild emmer	GATAGAGAC	288
A4-1	4A: 686472228-686472532	wild emmer	none	304		A4-7	4A: 414868670-414868380	bread wheat	TAGCTAACC	290
A4-5	4A: 681581423-681581119	durum	none	304		A4-8	4A: 401481162-401480872	durum	TTAGCTAAC	290
A4-4	4A: 669837955-669838255	wild emmer	none	300		A4-9	4A: 414296596-414296306	wild emmer	TTAGCTAAC	290
A4-6	4A: 690614608-690614923	durum	none	315		A4-10	4A: 414877015-414876725	bread wheat	TAGCTAACC	290
A5-4	5A: 377582133-377582441	bread wheat	TTCACGACG	308		A4-11	4A: 401489507-401489217	durum	TAGCTAACC	290
A5-12S	5A: 486398622-486398385	bread wheat	none	237		A4-3S	4A: 619336798-619336977	durum	none	179
A5-1S	5A: 600054147-600054300	bread wheat	none	153		A5-2	5A: 543695801-543695517	wild emmer	GTTAGCACG	284
A5-5	5A: 370630772-370631080	durum	TTCACGACG	308		A5-7	5A: 494741145-494741435	durum	GCTCCTATA	290
A5-2S	5A: 559921032-559921185	durum	none	153		A5-8S	5A: 65259374-65259510	bread wheat	none	136
A5-6	5A: 323460697-323461001	wild emmer	TTCACGACG	304		A5-9S	5A: 64801752-64801888	durum	none	136
A5-3S	5A: 605315105-605315258	wild emmer	none	153		A5-10S	5A: 66398930-66399066	wild emmer	none	136
A5-13	5A: 460320304-460320619	T. urartu	none	315		A5-11S	A5: 64226477-64226613	T. urartu	none	136
A5-5S	5A: 561343786-561344013	T. urartu	none	227		A6-4S	A6: 163608606-163608748	T. urartu	none	142
A6-1	6A: 20320601-20320293	bread wheat	CAATTATTG	308		A7-1	7A: 18195376-18195086	bread wheat	GAGAGCATT	290
A6-5	6A: 616655827-616655525	bread wheat	TCAAAGTGGT	302		A7-2	7A: 16725060-16724770	wild emmer	GAGAGCATT	290
A6-2	6A: 53236362-53236668	wild emmer	CATTTTAAA	306		B2-7	2B: 777524842-777525132	durum	CTATGCTAC	290
A6-3	6A: 685960-685654	T. urartu	GAGAG	306		B4-1S	4B: 247190645-247190847	bread wheat	none	202
A7-6	7A: 704166889-704167285	bread wheat	none	337		B4-2S	4B:300807757-300807958	durum	none	201
A7-7	A7: 693245798-693246104	durum	TAGTTA	306		B4-3S	4B: 318555962-318555761	wild emmer	none	201
A7-5	7A: 711882490-711882796	wild emmer	GTTCCAAAC	306		B5-8S	5B: 84111253-84111383	bread wheat	none	130
A7-3	7A: 1654815-1654509	wild emmer	AAATAAA	306		B5-9S	5B:78687491-78687621	durum	none	130
A7-4	7A: 691427722-691428026	wild emmer	CACACAAAG	304		B5-10S	5B: 88734425-88734295	wild emmer	none	130
A7-8	7A: 709663524-709663830	wild emmer	none	306		B6-1	6B:608353475-608353765	durum	CTATGCTAC	290
B1-2	1B: 178787734-178787424	bread wheat	TCCGAAGAG	310		B6-2	6B: 513879333-513879047	wild emmer	GCTCAAGAG	286
B1-1	1B: 438932056-438931752	bread wheat	CATATATAG	304		B6-3	6B: 635163554-635163844	wild emmer	GATTCATAG	290
B1-4	1B: 451895664-451895360	wild emmer	CATATATAG	304		D5-8S	5D: 71721125-71720997	bread wheat	none	128
B2-1S	2B: 169122648-169123094	bread wheat	none	225		D5-9S	5D: 93690792-93690920	Ae. tauschii	none	128
B2-2S	2B: 159721215-159721336	durum	none	225		D6-1	6D: 489351506-489351217	bread wheat	ATTTCAGAT	289
B2-3S	2B: 178285992-178286113	wild emmer	none	225		D6-2	6D: 370645335-370645626	Ae. tauschii	ATTTCAGAT	291
B2-4	2B: 56005678-56005975	durum	none	297		D7-1	7D: 11804642-11804917	Ae. tauschii	CTTATTATC	275
B2-6	2B: 63113107-63113432	bread wheat	none	325		U	U:41290928-41291220	durum	none	292
B2-5	2B: 66814610-66814907	wild emmer	none	297
B3-1	3B: 23450369-23450670	bread wheat	none	301
B3-2	3B: 26059258‬-26059561	durum	none	303
B3-4	3B: 26976028‬-26976324	wild emmer	none	296
B4-4S	4B: 658869076-658869227	bread wheat	none	151
B4-6	4B: 671582097-671582389	wild emmer	CTTTTTTCAC	292
B4-5S	4B: 663313538-663313689	durum	none	152
B5-1	5B: 232282497-232282825	bread wheat	none	328
B5-2S	5B: 228430875-228431053	durum	none	179
B5-3S	5B: 243092993-243093200	wild emmer	none	207
B5-4	5B: 548511136-548510836	wild emmer	none	300
B5-6	5B: 442735950-442736243	wild emmer	GGAACAGAA	293
B5-5S	5B: 346294963-346295079	wild emmer	none	116
B6-4	6B: 634986764-634987057	bread wheat	none	293
B6-5	6B: 602944521-602944814	durum	none	293
B7-4	7B: 495940468-495940167	wild emmer	none	301
B7-6	7B: 590330848-590331151	wild emmer	none	303
D2-1	2D: 69006966-69007262	bread wheat	none	296
D2-2	2D: 64379891-64380187	Ae. tauschii	none	296
D3-1	3D: 280739728-280740009	bread wheat	none	281
D3-3	3D: 590642041-590642346	bread wheat	TAAGCGGAGG	305
D3-2	3D: 492187715-492187410	Ae. tauschii	CATAAGCGGA	305
D4-2	4D: 211307150-211306843	bread wheat	GGTACT	307
D4-1	4D: 319294766-319295069	bread wheat	TTTGATGAA	303
D4-3	4D: 215872251-215872554	Ae. tauschii	GGTACT	303
D4-4	4D: 246893970-246893662	Ae. tauschii	TTTGATGAA	308
*flanking region (mariam is missing in zavitan)
latest ref seqs were used (ref2 for WEW and IWGSC)

## Sheet: Sheet1
		130812899-130812610	130812899	130812610	-289
		708251965-708251674	708251965	708251674	-291
		606057581-606057869	606057581	606057869	288
		414868670-414868380	414868670	414868380	-290
		401481162-401480872	401481162	401480872	-290
		414296596-414296306	414296596	414296306	-290
		414877015-414876725	414877015	414876725	-290
		401489507-401489217	401489507	401489217	-290
		619336798-619336977	619336798	619336977	179
		543695801-543695517	543695801	543695517	-284
		494741145-494741435	494741145	494741435	290
		65259374-65259510	65259374	65259510	136
		64801752-64801888	64801752	64801888	136
		66398930-66399066	66398930	66399066	136
		64226477-64226613	64226477	64226613	136
		163608606-163608748	163608606	163608748	142
		18195376-18195086	18195376	18195086	-290
		16725060-16724770	16725060	16724770	-290
		777524842-777525132	777524842	777525132	290
		247190645-247190847	247190645	247190847	202
		300807757-300807958	300807757	300807958	201
		318555962-318555761	318555962	318555761	-201
		84111253-84111383	84111253	84111383	130
		78687491-78687621	78687491	78687621	130
		88734425-88734295	88734425	88734295	-130
		608353475-608353765	608353475	608353765	290
		513879333-513879047	513879333	513879047	-286
		635163554-635163844	635163554	635163844	290
		71721125-71720997	71721125	71720997	-128
		93690792-93690920	93690792	93690920	128
		489351506-489351217	489351506	489351217	-289
		370645335-370645626	370645335	370645626	291
		11804642-11804917	11804642	11804917	275
		41290928-41291220	41290928	41291220	292
