# Supplementary material for: The Evolutionary Dynamics of a Novel Miniature Transposable Element in the Wheat Genome
Source: Front Plant Sci. 2020 Jul 31;11:1173. doi: 10.3389/fpls.2020.01173 (PMC7438880; doi:10.3389/fpls.2020.01173)
Supplement: Supplementary file 1 [file DataSheet_1.zip › New folder (2)/Sup Table S2.XLSX]

## Sheet: Sheet1
	Table S2. wheat accessions used in this study, and their geographic origin.
	Species	Genome	Accession1	Country
	T. urartu	AA	TMU06	N.A.*
			TMU34
			TMU38
			TMU44
	Ae.searsii	BB	599140	10 km east of Rashadiya, Tafila, Jordan
			599149	Yattir Forest, Judean Mountains
			TE36	Syria
	Ae. speltoides	BB	TS41	Wadi Hilazon, near Yas'ur, Israel
			TS46	Izmir, Turkey
			TS118	Syria
	Ae. tauschii	DD	TQ27	N.A.*
			603237	Sheki (Seki) region, Azerbaijan
			603243	Karakoram or Hindukush, Pakistan
	T. turgidum ssp. durum	AABB	Svevo	Italy
			TTR04	N.A.*
			TTR16
			TTR19
	T. aestivum	AABBDD	CS-eden (46)
			TAA01	N.A.*
			129526	Krakow, Poland
			78809	Georgia
			S1-S4	Synthetic generations
	T. turgidum ssp. diccocoides	AABB	Zavitan	Israel
			TTD32	Iran
			TTD48	Shahabad, Iran
			TTD160	Syria
			Mt. Hermon	MH10, MH11, MH13, MH30, 1671 (5,6,7) - Israel
			Amiad	A1, A16b, A23 - Israel
			Tabja	T1, T2, T5, T8 - Israel
			Jaba	J1, J3, J6 - Israel
			Mt. Amasa	HA3, HA8, HA66, 2824 (1,2,5) - Israel
			TD--	Israeli populations of different locations
	1 USDA inventory numbers or Plant ID.
	* N.A. – data not available.
