# Supplementary material for: The Evolutionary Dynamics of a Novel Miniature Transposable Element in the Wheat Genome
Source: Front Plant Sci. 2020 Jul 31;11:1173. doi: 10.3389/fpls.2020.01173 (PMC7438880; doi:10.3389/fpls.2020.01173)
Supplement: Supplementary file 1 [file DataSheet_1.zip › New folder (2)/Sup Table S3.XLSX]

## Sheet: Sheet2
	Table S3. Site-specific primers flanking insertions of Mariam.
	Insertion name*	Forward primer	Reverse primer
	A5-8/9/10S, B5-8/9/10S, D5-8/9S	GTTTCCAAGCTTGCCTTTCCAT	TTATCAGTTCCGTGCCATTCCA
	A6-3	CAGAGGTAATTTTCGGTCCACT	CCCACTATGACCACCACAAATA
	A6-4S	TCTCTCTCTCTCCCGTGAACTC	AGGGAGACTCTTATGGGATCAA
	A4-3S	TGTAACCCTGATCCGCAAGT	ATATCTCGACCACCCAAACG
	A4-4/5	CCACCATGTAGAGGAGTCCATT	GTTCTCTCCGTGCAGAAAAAGT
	B6-3	ATCCCCGCATTTACTCCAGATC	CTCTGCACGTTTGACTTCTTGG
	*Based on the chromosome where the insertion was found, and an additional identifier of each insertion site.
